# Supplementary material for: Knowledge and Attitudes about Antibiotics and Antibiotic Resistance of 2404 UK Healthcare Workers
Source: Antibiotics (Basel). 2022 Aug 21;11(8):1133. doi: 10.3390/antibiotics11081133 (PMC9404832; doi:10.3390/antibiotics11081133)
Supplement: Supplementary file 1 [file antibiotics-11-01133-s001.zip]

Archive with 3 entries (3 files):
- antibiotics-1820274-suppl-done.pdf
- Supplementary Material - UK Only ECDC Survey - English Final.pdf
- Supplementary Material -UK- Launch of ECDC Survey - Comms document -.pdf
